# Supplementary material for: Dynamic of the Soil Microbiota in Short-Term Crop Rotation
Source: Life (Basel). 2023 Feb 1;13(2):400. doi: 10.3390/life13020400 (PMC9961364; doi:10.3390/life13020400)
Supplement: Supplementary file 1 [file life-13-00400-s001.zip]

Archive with 1 entries (1 files):
- life-2054494-supplementary.pdf
